# Supplementary material for: Serum and Tissue Zinc in Epithelial Malignancies: A Meta-Analysis
Source: PLoS One. 2014 Jun 18;9(6):e99790. doi: 10.1371/journal.pone.0099790 (PMC4062461; doi:10.1371/journal.pone.0099790)
Supplement: Table S2 — Source data set extracted from studies used for analysis. Including methodological quality of studies based on Newcastle-Ottawa scale, study design, and information regarding matching cases and controls. NS, not specified, NOS, Newcastle-Ottawa scale, stdev, standard deviation. (XLSX) [file pone.0099790.s003.xlsx]

## Sheet: Tab. 4 source data
Study name	Tumor group	Tumour	histology	tissue or serum	Comment	Cancer age mean	Cancer % male	Controls age mean	Controls % male	Population	Case definition	Representativness of cases	Selection of controls	Definition of controls	Comparability	Ascertainment of exposure	Same Asc. cases controls	Non response rate	Newcastle ottawa sum	units	study design	Matching	cancer mean	cancer stdev	cancer N	control mean	control stdev	control N	independent groups p-value
Abnet, 2005	Digestive tract	Esophageal	squamous cell	tissue		55	0.42	55	0.47	China	1	1	1	1	2	1	1	0	8	ng/cm2	case control, nested	age, gender, baseline histology	44		60	57		72	0.008
Adachi, 1991		Lung	adenocarcinoma	tissue		62	NS	61.1	NS	Japan	1	1	1	0	0	1	1	0	5	μg/g	case control	no	138	59.9	64	149.2	68.6	1715
			NS	tissue		64.3	NS	61.1	NS	Japan	1	1	1	0	0	1	1	0	5	μg/g	case control	no	138.6	53.5	21	149.2	68.6	1715
			small cell	tissue		61	NS	61.1	NS	Japan	1	1	1	0	0	1	1	0	5	μg/g	case control	no	114.5	37.8	45	149.2	68.6	1715
			squamous cell	tissue		65.7	NS	61.1	NS	Japan	1	1	1	0	0	1	1	0	5	μg/g	case control	no	156.8	82.8	72	149.2	68.6	1715
Akcil, 2004	Head and neck	Larynx	squamous cell	serum		50	1	49	0.6	Turkey	1	1	0	0	0	1	1	0	4	μg/dL	case control	no	95.03	28.15	12	125	28.52	20
Al-Sayer, 2004		Thyroid	follicular	serum		31	0.0952381	NS	0.521739	Kuwait	1	0	0	0	0	1	1	1	4	μg/dL	case control	no	72.7	11.3	21	101	2	23
			papillary	serum		33.8	0.318182	NS	0.521739	Kuwait	1	0	0	0	0	1	1	1	4	μg/dL	case control	no	82.2	9.2	22	101	2	23
			follicular	tissue		31	0.0952381	31	0.0952381	Kuwait	1	0	0	0	0	1	1	1	4	μg/g	case control	no	32	6	21	32	10.8	23
			papillary	tissue		33.8	0.318182	33.8	0.318182	Kuwait	1	0	0	0	0	1	1	1	4	μg/g	case control	no	26.8	10	22	32	10.8	23
Arinola, 2008		Breast	NS	serum		47.17	0	46.1	0	Nigeria	1	1	1	0	0	1	1	0	5	μg/mL	case control	no	143.3	6.6	29	143.4	7.5	30
Atukorala, 1979		Lung	10 squamous, 5 oat-cell, 3 adeno, 8 undiff.	serum		64.7	0.846154	63.4	0.727273	UK	1	1	0	1	0	1	1	0	5	μg/dL	case control	no	83.7	4.6	26	101.3	10.8	21
Beeley, 1974		Lung	NS	serum		NS	0.444444	NS	NS	UK	1	1	1	0	0	1	1	0	5	μg/dL	Clinical trial	no	75.9	9.48	39	92.7	16.6	91
Boz, 2005	Digestive tract	3 gastric 2 pancreas 20 colon	MIX	serum		57	0.68	57	0.55	Turkey	1	1	1	1	0	1	1	0	6	μg/dL	case control	no	129.3	13.39	25	154.11	18.98	20
Brys, 1997		Prostate	carcinoma	tissue		NS	1	NS	1	Poland	1	1	0	1	0	1	1	0	5	μg/g	case control	no	90	120	7	160	20	11
Carvalho, 2007	Digestive tract	Colorectal	Colon	tissue		NS	NS	NS	NS	Portugal	1	0	1	0	0	1	1	0	4	μg/g	case control	no	33	13	10	33	10	10
		Breast	NS	tissue		NS	0	NS	0	Portugal	1	0	1	0	0	1	1	0	4	μg/g	case control	no	39	21	10	6	3	10
		Lung	NS	tissue		NS	NS	NS	NS	Portugal	1	0	1	0	0	1	1	0	4	μg/g	case control	no	21	7	10	48	2	10
Cavallo, 1991		Breast	NS	serum	France	53.1	0	53.1	0	Italy	1	1	1	0	0	1	1	0	5	μg/dL	Cross-sectional	no	90.8	10.3	47	85.4	10.2	46
			NS	serum	Italy	49.6	0	47.1	0	Italy	1	1	1	0	0	1	1	0	5	μg/dL	Cross-sectional	no	101.8	15.8	206	87.9	14.6	212
Cildag, 2004		Lung	NS	serum		63.9	0.931034	51.1	0.85	Turkey	1	1	0	0	1	1	1	0	5	μg/dL	case control	age	78	18	29	103	25	20
Cui, 2007		Breast	NS	tissue	benign controls	NS	0	NS	0	USA	1	1	0	0	1	1	1	0	5	(ng/cm2)/(ng/cm2 of sμlfμr content) *100	case control, nested	age	0.91		251	0.81		249	0.01
Darago, 2011		Prostate	carcinoma	serum	patients < 65 years	61.2	1	NS	1	Poland	1	1	0	1	1	1	1	0	6	μg/dL	case control	age	70	9	30	98	18	15
			carcinoma	serum	patients > 65 years	74.2	1	NS	1	Poland	1	1	0	1	1	1	1	0	6	μg/dL	case control	age	69	12	65	84	16	65
Diez, 1989		Lung	adenocarcinoma	serum		NS	NS	58	0.64	Spain	1	1	1	0	0	1	1	0	5	μg/dL	case control	no	61	5.5	17	73.3	17.3	100
			large cell	serum		NS	NS	58	0.64	Spain	1	1	1	0	0	1	1	0	5	μg/dL	case control	no	62	4	6	73.3	17.3	100
			small cell	serum		NS	NS	58	0.64	Spain	1	1	1	0	0	1	1	0	5	μg/dL	case control	no	66	6	6	73.3	17.3	100
			squamous cell	serum		NS	NS	58	0.64	Spain	1	1	1	0	0	1	1	0	5	μg/dL	case control	no	70	12	35	73.3	17.3	100
			adenocarcinoma	tissue		NS	NS	NS	NS	Spain	1	1	1	0	0	1	1	0	5	1/μg	case control	no	67	8	17	116	41	17
			large cell	tissue		NS	NS	NS	NS	Spain	1	1	1	0	0	1	1	0	5	1/μg	case control	no	71	17	6	116	41	17
			small cell	tissue		NS	NS	NS	NS	Spain	1	1	1	0	0	1	1	0	5	1/μg	case control	no	94	22	6	116	41	17
			squamous cell	tissue		NS	NS	NS	NS	Spain	1	1	1	0	0	1	1	0	5	1/μg	case control	no	79	30	35	116	41	17
Dobrowolski, 2002		Kidney	NS	tissue		60.3	NS	37.8	NS	Poland	1	1	1	0	0	1	1	0	5	μg/g	case control	no	73.1		36	184.8		15	0.001
Drozdz, 1989	Head and neck	Larynx	squamous cell	serum		57.4	0.863636	64.1	0.875	Poland	1	1	0	0	0	1	1	0	4	μg/dL	case control	no	73.2256	8.4994	22	100.031	7.8456	16
Dunchik, 1980		Prostate	carcinoma	tissue			1		1	Russia	1	1	0	0	1	0	1	0	4	μg/g	case control	no	442	58	23	1330	156	11
Durak, 1994	Head and neck	Larynx	squamous cell	tissue		52.4	1	48.2	1	Turkey	1	1	0	0	1	1	1	0	5	μg/g	case control	no	25.64	10.94	25	10.2	8	7
Ebara, 2003		Liver	hepatocellular	tissue		62.9	0.678571	62.9	0.678571	Japan	1	1	0	1	2	1	1	0	7	μg/g	case control	same patient	261	24.8	112	323	22.5	112
Ebrahim, 2007		Breast	NS	tissue		NS	0	NS	0	Sudan	1	1	0	1	2	1	1	0	7	μg/g	case control	same patient	35.509	9.75	40	26.88	3.382	40
Farquharson, 2009		Breast	ductal	tissue	Breast estrogen receptor -	NS	0	NS	0	Canada	1	1	0	1	2	1	1	0	7	%	case control	same patient	8.9		25	10		25	0.07
			ductal	tissue	Breast estrogen receptor +	NS	0	NS	0	Canada	1	1	0	1	2	1	1	0	7	%	case control	same patient	14.8		34	10		34	0.001
			ductal	tissue	grade I	NS	0	NS	0	Canada	1	1	0	1	2	1	1	0	7	%	case control	same patient	15.3		8	10		34	0.043
			ductal	tissue	grade II	NS	0	NS	0	Canada	1	1	0	1	2	1	1	0	7	%	case control	same patient	10.1		17	10		34	0.97
			ductal	tissue	grade III	NS	0	NS	0	Canada	1	1	0	1	2	1	1	0	7	%	case control	same patient	10		27	10		34	0.97
Federico, 2001	Digestive tract	28 colorectal, 20 gastric, 12 esophagus	MIX	serum		NS	NS	NS	NS	Italy	1	1	1	1	2	1	1	0	8	μg/dL	case control	age, gender	79.5	8.6	30	87.5	9.7	30
Feustel, 1982		Prostate	carcinoma	tissue		NS	1	NS	1	Germany	1	1	1	0	0	1	1	0	5	μg/g	case control	no	147	103	36	348	269	16
Florianczyk, 2003		Brain	malignant glioma	tissue	benign controls					Poland	1	1	0	0	0	1	1	0	4	μg/g	case control	no	15.97	5.72	24	13.76	3.04	21
Garofalo, 1980	Head and neck	Larynx	NS	serum	female	NS	0	NS	0	USA	1	1	1	0	1	1	1	0	6	μg/dL	case control	gender	72.3	5.7	4	90.7	10.2	95
			NS	serum	male	NS	1	NS	1	USA	1	1	1	0	1	1	1	0	6	μg/dL	case control	gender	92.5	14.2	8	92.3	12.4	37
		Oral Cavity	squamous cell	serum	female	NS	0	NS	0	USA	1	1	1	0	1	1	1	0	6	μg/dL	case control	gender	86.4	14.9	16	90.7	10.2	95
				serum	male	NS	1	NS	1	USA	1	1	1	0	1	1	1	0	6	μg/dL	case control	gender	75.8	14.8	22	92.3	12.4	37
		Breast	NS	serum		58.2	1	83.1	0	USA	1	1	1	1	0	1	1	0	6	μg/dL	case control	no	91.6	13.83	25	90	10.2	26
Gecit, 2011		Bladder	NS	serum		64.24	1	62.8	1	Turkey	1	1	1	1	0	1	1	0	6	μg/dL	Cross-sectional	no	61.57	32.63	35	95.66	38.86	34
Geraki, 2002		Breast	NS	tissue		NS	0	NS	0	UK	1	1	0	0	2	1	1	1	7	μg/g	case control	same patient	6.5	5.46	20	2.68	1.82	20
Goel, 2006		Prostate	carcinoma	serum	metastatic	NS	1	NS	1	India	1	1	1	1	1	1	1	0	7	μg/dL	case control	age	56.9	1.34	4	94.5	10.4	20
			carcinoma	serum	no metastases	NS	1	NS	1	India	1	1	1	1	1	1	1	0	7	μg/dL	case control	age	61.4	2.59	6	94.5	10.4	20
Goyal, 2006	Digestive tract	Esophageal	squamous cell	serum		54.5	0.5	44	0.695652	India	1	1	1	1	2	1	1	0	8	μg/dL	case control	gender, residence, socioeconomic, diet	75.2	5.57	24	87.17	6.43	23
Guntupalli, 2007		Prostate	carcinoma	tissue		52.5	1	NS	1	India	1	1	1	0	2	1	1	0	7	μg/g	case control	same patient	50.7	3.26	27	366.7	5.59	27
Gupta, 1991		Breast	NS	serum	TNM Stage 1+2	NS	0	46	0	India	1	1	1	0	0	1	1	0	5	μg/dL	case control	no	136.1	15.9	8	115.1	16.1	30
		Breast	NS	serum	TNM Stage 3+4	NS	0	46	0	India	1	1	1	0	0	1	1	0	5	μg/dL	case control	no	88.6	18.8	27	115.1	16.1	30
		Breast	NS	serum		47.9	0	46	0	India	1	1	1	0	0	1	1	0	5	μg/dL	case control	no	99.4	26.9	35	115.1	16.1	30
Gupta, 1993	Digestive tract	Colorectal	Colorectal	serum	Dukes B	NS	NS	46	NS	India	1	1	0	0	0	1	1	0	4	μg/dL	case control	no	109.56	4.98	6	115.1	16.15	30
	Digestive tract	Colorectal	Colorectal	serum	Dukes C	NS	NS	46	NS	India	1	1	0	0	0	1	1	0	4	μg/dL	case control	no	96.49	6.21	16	115.1	16.15	30
	Digestive tract	Colorectal	Colorectal	serum	Dukes D	NS	NS	46	NS	India	1	1	0	0	0	1	1	0	4	μg/dL	case control	no	73.09	5.72	8	115.1	16.15	30
	Digestive tract	Colorectal	Colorectal	serum		49	0.866667	46	NS	India	1	1	0	0	0	1	1	0	4	μg/dL	case control	no	93.21	13.43	30	115.1	16.15	30
	Digestive tract	Colorectal	Colorectal	tissue		49	0.866667	49	0.866667	India	1	1	0	1	2	1	1	0	7	μg/g	case control	same patient	18.98	6.41	30	27.16	9.11	30
Gupta, 2005	Digestive tract	Gallbladder	NS	tissue		54	NS	50.3	NS	India	1	1	1	1	2	1	1	0	8	μg/g	case control	age, gender	43.1	14.03	30	61.37	17.94	30
Habib, 1976		Prostate	carcinoma	tissue		73	1	36	1	UK	1	1	0	1	0	1	1	0	5	μg/g	case control	no	170.6	29	9	447	79	9
Han, 2003	Gynecological	Cervix	Cervix	serum		NS	0	NS	0	China	1	1	1	0	0	1	1	0	5	μg/dL	case control	no	91.5	32.7	100	111.1	45.8	100
	Gynecological	Cervix	Cervix	tissue		NS	0	NS	0	China	1	1	0	1	2	1	1	0	7	μg/g	case control	same patient	13.2721	7.1918	40	19.2871	8.36864	40
Hienzsch, 1970		Prostate	NS	tissue		NS	1	NS	1	Germany	1	1	1	0	0	1	1	0	5	μg/g	case control	no	78		4	438		60	0.001
Hoare, 1956		Prostate	NS	tissue		NS	1	NS	1	Canada	1	1	0	1	0	1	1	0	5	μg/g	case control	no	273	52	18	744	124	19
Homma, 1993		Kidney	NS	tissue		62	0.25	62	0.25	Japan	1	1	0	0	2	1	1	0	6	μg/g	case control	same patient	12.3	5.05	12	19.1	10.19	12
Hornik, 2006	Digestive tract	Colorectal	colon	tissue		NS	NS	NS	NS	Czech republic	1	1	1	0	0	1	1	0	5	μg/g	case control	no	60.5	20.6	23	66.2	34	23
Huang, 1999		Breast	NS	serum		48.2	0	44.5	0	Taiwan	1	1	1	1	0	1	1	0	6	μg/dL	case control	no	114	28	35	113	17	35
Chen, 2011	Overall	NS	NS	serum		NS	NS	NS	NS	China	1	1	1	0	0	1	1	0	5	μg/dL	case control	no	68.5	37.7	32	82.27	56.4	42
Ionescu, 2006		Breast	NS	tissue		NS	0	NS	0	Germany	1	1	1	0	0	1	1	0	5	μg/g	case control	no	26.0942	24.4471	20	4.3185	2.11153	8
Isbir, 1995	Digestive tract	Colorectal	NS	serum		41	0.990099	39	0.38806	Turkey	1	1	0	0	0	1	1	0	4	μg/dL	case control	no	73.2	9.2	22	116	9.8	67
	Digestive tract	Stomach	NS	serum		47	0.681818	39	0.38806	Turkey	1	1	0	0	0	1	1	0	4	μg/dL	case control	no	72	16	22	116	9.8	67
		Breast	NS	serum		36	0	39	0.38806	Turkey	1	1	0	0	0	1	1	0	4	μg/dL	case control	no	63	10.3	23	116	9.8	67
Jayadeep, 1997	Head and neck	Oral Cavity	squamous cell	serum	female	46.6	0	44.1	0	India	1	1	1	1	1	1	1	0	7	μg/dL	case control	gender	64.6	17	20	65.3	15	21
	Head and neck	Oral Cavity	squamous cell	serum	male	47.8	1	43.6	1	India	1	1	1	1	1	1	1	0	7	μg/dL	case control	gender	78.9	11	22	126.9	27	24
Jin, 2010		Lung	NSCLC	serum		59.3	0.896	54.5	83,1%	China	1	1	0	1	2	1	1	0	7	μg/dL	case control	age, gender, ethnicity	67.3	47	154	127	44.2	154
Kabuto, 1994	Digestive tract	Stomach	NS	serum		60	0.56	59	0.56	Japan	1	0	0	1	2	1	1	0	6	μg/dL	cohort	age, gender, residence, season	88.8		202	89.2		226	0.19
		Lung	NS	serum		56	0.56	56	0.56	Japan	1	0	0	1	2	1	1	0	6	μg/dL	cohort	age, gender, residence, season	89.8		77	89.9		120	0.89
Kew, 1974		Liver	hepatocellular	tissue		NS	1	NS	1	South Africa	1	1	0	0	1	1	1	0	5	μg/g	case control	same patient	18.1	8.3	37	77.3	40.2	37
Kim, 2012	Digestive tract	Colorectal	adenocarcinoma	tissue	TNM stage T 1	59.5	0.5	59.5	0.5	Korea	1	1	0	0	0	1	1	0	4	fluorescence	case control	same patient	107.4	1.5	2	185.95	5.45	2
	Digestive tract	Colorectal	adenocarcinoma	tissue	TNM stage T 2	41	0	41	0	Korea	1	1	0	0	0	1	1	0	4	fluorescence	case control	same patient	95.3	17.6	1	211.1	22.4	1
	Digestive tract	Colorectal	adenocarcinoma	tissue	TNM stage T 3	73	1	73	1	Korea	1	1	0	0	0	1	1	0	4	fluorescence	case control	same patient	104.9	15.7	2	203.35	13.75	2
	Digestive tract	Colorectal	adenocarcinoma	tissue	TNM stage T 4	60.5	1	60.5	1	Korea	1	1	0	0	0	1	1	0	4	fluorescence	case control	same patient	102.7	6.5	2	176.65	22.95	2
Kiziler, 2010		Prostate	carcinoma	serum		60.9	1	55.9	1	Turkey	1	1	1	1	0	1	1	0	6	μg/dL	case control	no	123.3	23	20	110.7	16.5	20
Klarod, 2011		Lung	1SCLC, 49NSCLC	serum	Stage advanced	NS	NS	NS	NS	Thailand	1	1	1	1	1	1	1	0	7	μg/dL	case control	age	99		45	179		60	0.001
		Lung	1SCLC, 49NSCLC	serum	Stage early	NS	NS	NS	NS	Thailand	1	1	1	1	1	1	1	0	7	μg/dL	case control	age	102.4		4	179		60	0.059
		Lung	1SCLC, 49NSCLC	serum		59	0.69	NS	NS	Thailand	1	1	1	1	1	1	1	0	7	μg/dL	case control	age	99		49	179		60	0.001
Kok, 1988	Overall	NS	NS	serum	cancer deaths	59.7	0.563	59.4	0.563	Netherlands	1	0	1	1	0	0	1	0	4	μg/dL	case control, nested	no	72	26	64	74	19	62
Kolachi, 2012		Liver	NS	serum	patients 20-45 years	NS	0	NS	0	Pakistan	1	1	1	1	2	1	1	0	8	μg/dL	Cohort	age, gender, diet, socioeconomic	47	7	52	95	14	43
		Liver	NS	serum	patients 46-60 years	NS	0	NS	0	Pakistan	1	1	1	1	2	1	1	0	8	μg/dL	Cohort	age, gender, diet, socioeconomic	46	5	40	104	13	32
Kubala-Kukus, 1999		Lung	NS	tissue	benign controls	NS	NS	NS	NS	Poland	1	1	0	0	0	1	1	0	4	μg/g	case control	no	11.6	0.492	65	23.5	3.58	5
Kubala-Kukus, 2007		Breast	NS	tissue	benign controls	57	0	34	0	Poland	1	1	0	0	0	1	1	0	4	μg/g	case control	no	6.43	0.767	26	5.43	0.323	68
Kucharzewski, 2003	Digestive tract	Colorectal	Colorectal	tissue	benign controls	NS	0.552239	NS	0.52381	Poland	1	1	0	1	0	1	1	0	5	μg/g	case control	no	14.8	0.82	67	9.84	1.62	42
		Thyroid	NS	tissue		NS	0.0952381	NS	0.4	Poland	1	1	0	1	2	1	1	0	7	μg/g	case control	same patient	23.1	3.6	21	38.3	2.2	41
Kune, 1989		Lung	NS	serum		67	NS	66.6	NS	Australia	1	1	1	1	0	1	1	0	6	μg/dL	case control	no	78.4	18.3	64	85.6	17.7	63
Kuo, 2002		Breast	NS	serum	TNM Stage I	NS	0	NS	0	China	1	1	1	0	0	1	1	0	5	μg/dL	Cross-sectional	no	82.4	2.5	2	97.6	9.2	26
		Breast	NS	tissue	TNM Stage I	NS	0	NS	0	China	1	1	1	0	0	1	1	0	5	μg/g	Cross-sectional	no	64.86	2.76	2	47.1	16.12	43
		Breast	NS	serum	TNM Stage II	NS	0	NS	0	China	1	1	1	0	0	1	1	0	5	μg/dL	Cross-sectional	no	77.49	5.3	19	97.6	9.2	26
		Breast	NS	tissue	TNM Stage II	NS	0	NS	0	China	1	1	1	0	0	1	1	0	5	μg/g	Cross-sectional	no	63.34	20.4	19	47.1	16.12	43
		Breast	NS	serum	TNM Stage III+IV	NS	0	NS	0	China	1	1	1	0	0	1	1	0	5	μg/dL	Cross-sectional	no	61.8	10.8	4	97.6	9.2	26
		Breast	NS	tissue	TNM Stage III+IV	NS	0	NS	0	China	1	1	1	0	0	1	1	0	5	μg/g	Cross-sectional	no	74.2	13.31	4	47.1	16.12	43
		Breast	NS	serum		NS	0	NS	0	China	1	1	1	0	0	1	1	0	5	μg/dL	Cross-sectional	no	75.3	8.6	25	97.6	9.2	26
		Breast	NS	tissue		NS	0	NS	0	China	1	1	1	0	0	1	1	0	5	μg/g	Cross-sectional	no	65.2	18.7	25	47.1	16.12	43
Kwiatek, 1996		Kidney	NS	tissue		NS	NS	NS	NS	Poland	1	1	1	0	0	1	1	0	5	μg/g	case control	no	52	4	15	185	35	15
Leone, 2006	Overall	NS	NS	serum	cancer deaths	44	NS	43	NS	France	1	1	1	1	1	1	1	0	7	μg/dL	cohort	?	94.8	13.7	339	95.5	11.8	3696
Leung, 1996		Thyroid	NS	serum		52.2	0.34	49.6	0.6	China	1	1	0	0	0	1	1	0	4	μg/dL	case control	no	109	24	50	82	12	50
Li, 2005		Prostate	NS	serum		70.1	1	67.8	1	China	1	1	1	0	1	1	1	0	6	μg/dL	case control	no	83	2.1	42	97.8	2.6	101
Liaw, 1997		Liver	hepatocellular	tissue		NS	0.707317	NS	0.707317	China	1	1	0	1	0	1	1	0	5	μg/g	case control	no	22.54	6.73	41	319.61	63.64	12
Lin, 1977	Digestive tract	Esophageal	NS	serum		NS	1	NS	1	China	1	1	0	0	0	1	1	0	4	μg/dL	case control	no	78.4	15	20	103.3	18.3	15
	Digestive tract	Esophageal	NS	tissue		NS	1	NS	1	China	1	1	0	0	0	1	1	0	4	μg/g	case control	no	110.5	31.7	9	160.1	33.7	9
Maeda, 2005		Liver	hepatocellular	tissue		NS	NS	NS	NS	Japan	1	1	1	0	2	1	1	0	7	μg/g	case control	same patient	20	1.4	20	61.9	4	20
Magalova, 1999	Digestive tract	Colorectal	NS	serum		61.2	0.75	56.2	0.459459	Slovakia	1	1	0	0	0	1	1	0	4	μg/dL	case control	no	97.7	12.1	40	99.4	16.3	74
	Digestive tract	Stomach	NS	serum		56.2	0.5	56.2	0.459459	Slovakia	1	1	0	0	0	1	1	0	4	μg/dL	case control	no	98.8	21.6	20	99.4	16.3	74
		Breast	NS	serum		55.6	0	51.7	0	Slovakia	1	1	0	0	0	1	1	0	4	μg/dL	case control	no	95.1	13.8	73	98	12.4	87
Majewska, 2007	Digestive tract	Colorectal	NS	tissue	benign controls	NS	NS	NS	NS	Poland	1	1	0	1	0	1	1	0	5	μg/g	case control	no	14.8	9.6	73	9.7	4.5	42
		Breast	NS	tissue	benign controls	NS	0	NS	0	Poland	1	1	0	1	0	1	1	0	5	μg/g	case control	no	6.4	3.4	26	5.4	3.9	68
		Lung	NS	tissue	benign controls	NS	NS	NS	NS	Poland	1	1	0	1	0	1	1	0	5	μg/g	case control	no	11.7	6	69	21.2	8.1	13
Marczynska, 1983		Prostate	carcinoma	tissue		65.4	1	51.7	1	Poland	1	1	1	1	0	1	1	0	6	μg/g	case control	no	328	149	12	980	446.5	8
Margalioth, 1983	Digestive tract	Colorectal	NS	tissue		NS	NS	NS	NS	Israel	1	1	0	1	2	1	1	0	7	μg/g	case control	same patient	18.6	6.34	24	18.3	3.8	10
	Digestive tract	Stomach	singlet cell	tissue		NS	NS	NS	NS	Israel	1	1	0	1	2	1	1	0	7	μg/g	case control	same patient	18.5	3.38	7	24.2	9.9	7
	Gynecological	1 cervix, 1 endometrium, 3 ovary	MIX	tissue		NS	0	NS	0	Israel	1	1	0	1	2	1	1	0	7	μg/g	case control	same patient	18.2	9	5	18.8	6.2	20
		Breast	NS	tissue		NS	0	NS	0	Israel	1	1	0	1	2	1	1	0	7	μg/g	case control	same patient	13.9	4.4	8	8.07	0.6	4
		Kidney	Clear cell	tissue		NS	NS	NS	NS	Israel	1	1	0	1	2	1	1	0	7	μg/g	case control	same patient	10	0.8	3	36.7	18	3
Mawson, 1952		Prostate	carcinoma	tissue		NS	1	NS	1	Canada	1	1	0	0	0	1	1	0	4	μg/g	case control	no	190	61	5	859	96	7
Mazdak, 2010		Bladder	NS	serum		62.7	0.743	58.2	0.672	Iran	1	1	1	1	2	1	1	0	8	μg/dL	Cross-sectional	age, gender, smoking	96.6	17.4	51	122	16.7	58
Mellow, 1983	Digestive tract	Esophageal	squamous cell	serum		62	1	55	1	USA	1	1	0	1	0	1	1	0	5	μg/dL	case control	no	65.7	3.3	17	80.5	2.4	10
	Overall	non-squamous cancers	MIX	serum		63	1	55	1	USA	1	1	0	1	1	1	1	0	6	μg/dL	case control	age	77.4	3.6	10	80.5	2.4	10
Meyer, 2005, Hercberg, 2004		Prostate	carcinoma	serum	data from SU.VI.MAX study	51.3	1	51.3	1	France	1	1	0	0	1	1	1	0	5	μg/dL	Clinical trial	gender	88.2	12.4	2407	88.3	12.1	2508
Milde, 2007	Digestive tract	Colorectal	colon	serum	TNM Stage 1+2	NS	NS	NS	NS	Czech republic	1	1	1	0	0	1	1	0	5	μg/dL	case control	no	272	21	59	75	22.5	15
	Digestive tract	Colorectal	colon	serum	TNM Stage 3	NS	NS	NS	NS	Czech republic	1	1	1	0	0	1	1	0	5	μg/dL	case control	no	245	21	44	75	22.5	15
	Digestive tract	Colorectal	colon	serum	TNM Stage 4	NS	NS	NS	NS	Czech republic	1	1	1	0	0	1	1	0	5	μg/dL	case control	no	289	21	50	75	22.5	15
	Digestive tract	Colorectal	colon	serum		NS	NS	NS	NS	Czech republic	1	1	1	0	0	1	1	0	5	μg/dL	case control	no	214	21	201	75	22.5	15
Nagasue, 1989		Liver	hepatocellular	serum	stage I	NS	NS	60	0.833333	Japan	1	1	0	1	0	1	1	0	5	μg/dL	case control	no	71	27	10	117	43	6
		Liver	hepatocellular	serum	stage II	NS	NS	60	0.833333	Japan	1	1	0	1	0	1	1	0	5	μg/dL	case control	no	92	28	6	117	43	6
		Liver	hepatocellular	serum	stage III	NS	NS	60	0.833333	Japan	1	1	0	1	0	1	1	0	5	μg/dL	case control	no	84	8	1	117	43	6
		Liver	hepatocellular	serum		52	0.894737	60	0.833333	Japan	1	1	0	1	0	1	1	0	5	μg/dL	case control	no	80	26	17	117	43	6
		Liver	hepatocellular	tissue		55	1	55	0.833333	Japan	1	1	0	1	0	1	1	0	5	μg/g	case control	no	141	64	17	263	67	6
Narang, 1991	Digestive tract	Stomach	NS	serum		NS	NS	NS	NS	India	1	1	1	0	0	1	1	0	5	μg/g	case control	no	72.39	12.91	46	110.98	16.54	107
	Digestive tract	Stomach	NS	tissue		NS	NS	NS	NS	India	1	1	0	0	2	1	1	0	6	μg/g	case control	same patient	18.78	2.83	46	23.72	5.06	46
Nasiadek, 2005	Gynecological	Cervix	Cervix	tissue		NS	0	NS	0	Poland	1	1	0	1	2	1	1	0	7	μg/g	case control	same patient	20.01	6.24	15	17.14	5.49	43
Ng, 1997		Breast	ductal	tissue		NS	0	NS	0	Malaysia	1	1	0	1	2	1	1	0	7	μg/g	case control	same patient	44.2	2.07	46	25	1.89	46
Okuno, 1988		Liver	hepatocellular	tissue		NS	NS	NS	NS	Japan	1	1	0	0	0	1	1	0	4	μg/g	case control	no	14	7	19	36.2	19.6	19
Oyama, 1994		Lung	adenocarcinoma+squamous cell	serum	Grade I	NS	NS	NS	NS	Japan	1	1	0	0	0	1	1	0	4	μg/dL	case control	no	112.8	11.93	6	87.3	3.24	53
		Lung	adenocarcinoma+squamous cell	serum	Grade II	NS	NS	NS	NS	Japan	1	1	0	0	0	1	1	0	4	μg/dL	case control	no	97.2	4.02	53	87.3	3.24	53
		Lung	adenocarcinoma+squamous cell	serum	Grade III	NS	NS	NS	NS	Japan	1	1	0	0	0	1	1	0	4	μg/dL	case control	no	77	5.74	26	87.3	3.24	53
		Lung	NS	serum	Stage T1	NS	NS	NS	NS	Japan	1	1	0	0	0	1	1	0	4	μg/dL	case control	no	92.4	4.94	35	87.3	3.24	53
		Lung	NS	serum	Stage T2	NS	NS	NS	NS	Japan	1	1	0	0	0	1	1	0	4	μg/dL	case control	no	82.5	5.09	33	87.3	3.24	53
		Lung	NS	serum	Stage T3	NS	NS	NS	NS	Japan	1	1	0	0	0	1	1	0	4	μg/dL	case control	no	75.7	6.71	19	87.3	3.24	53
		Lung	NS	serum	Stage T4	NS	NS	NS	NS	Japan	1	1	0	0	0	1	1	0	4	μg/dL	case control	no	86.3	6.54	20	87.3	3.24	53
		Lung	adenocarcinoma	serum		NS	NS	NS	NS	Japan	1	1	0	0	0	1	1	0	4	μg/dL	case control	no	90	3.58	65	87.3	3.24	53
		Lung	large cell	serum		NS	NS	NS	NS	Japan	1	1	0	0	0	1	1	0	4	μg/dL	case control	no	83.3	9.63	9	87.3	3.24	53
		Lung	small cell	serum		NS	NS	NS	NS	Japan	1	1	0	0	0	1	1	0	4	μg/dL	case control	no	75.7	14.4	4	87.3	3.24	53
		Lung	squamous cell	serum		NS	NS	NS	NS	Japan	1	1	0	0	0	1	1	0	4	μg/dL	case control	no	77.6	5.78	25	87.3	3.24	53
Park, 2009		Prostate	NS	serum		NS	1	NS	1	USA	1	1	1	0	1	1	1	0	6	μg/dL	Cohort	age	94.9		392	93.9		783	0.1
Piccinini, 1996		Breast	NS	serum		56.8	0	58.6	0	Italy	1	1	1	1	2	1	1	0	8	μg/dL	case control	age, gender, smoking, residence	86.43	23.46	38	74.03	24.22	22
		Lung	NS	serum		57.3	0.892857	61.7	0.892857	Italy	1	1	1	1	2	1	1	0	8	μg/dL	case control	age, gender, smoking, residence	80.13	18.31	28	77.03	20.15	20
Poo, 2003		Liver	hepatocellular	serum	digestive disease as a control	60	0.52	50	0.4	Mexico	1	1	0	1	2	1	1	0	7	μg/dL	case control	age, gender	71.6	30.5	40	81.7	17.7	40
Przybylik-Mazurek, 2011		Thyroid	follicular	serum		52.5	0	37.7	0	Poland	1	1	1	0	1	1	1	0	6	μg/dL	case control	gender	78.5	13.7	13	81.7	18.3	20
		Thyroid	papillary	serum		51.6	0	37.7	0	Poland	1	1	1	0	1	1	1	0	6	μg/dL	case control	gender	79.7	13.7	25	81.7	18.3	20
Raju, 2006		Breast	NS	tissue		42.7	0	42.7	0	India	1	1	1	1	2	1	1	0	8	μg/g	case control	same patient	126.23	12.72	18	56.19	5.79	18
Rautray, 2009	Digestive tract	Gallbladder	NS	tissue		NS	NS	NS	NS	India	1	1	0	0	0	1	1	0	4	μg/g	case control	no	75.6	13.3	9	101.3	16.9	10
Sadat, 2008		Lung	NS	serum		52.3	0.555556	52.86	0.5	Bangladesh	1	1	1	1	2	1	1	0	8	μg/dL	case control	age, gender	28	7	45	114	27	50
Salehifar, 2008	Digestive tract	Esophageal	squamous cell	serum		58.4	0.62	56.6	0.62	Iran	1	1	1	0	1	1	1	0	6	μg/dL	case control	age?	131.2	65.6	32	218.325	85.075	32
Sapota, 2009		Prostate	carcinoma	tissue		NS	1	NS	1	Poland	1	1	1	0	0	1	1	0	5	μg/g	case control	no	60		29	95		11	0.05
Sattar, 1997		Lung	NSCLC	serum		65	0.909091	63	0.769231	UK	1	1	0	1	1	1	1	0	6	μg/dL	case control	BMI	68.6		11	104.6		13	0.05
Shobeiri, 2011	Gynecological	Ovarian	NS	serum	benign controls	48.7	0	39	0	Iran	1	1	0	0	0	1	1	0	4	μg/dL	Cross-sectional	no	68	15	50	69	12	50
	Gynecological	Ovarian	Ovarian	serum	FIGO stage I, benign controls	NS	0	39	0	Iran	1	1	0	0	0	1	1	0	4	μg/dL	Cross-sectional	no	63	9	18	69	12	50
	Gynecological	Ovarian	Ovarian	serum	FIGO stage II, benign controls	NS	0	39	0	Iran	1	1	0	0	0	1	1	0	4	μg/dL	Cross-sectional	no	69	34	7	69	12	50
	Gynecological	Ovarian	Ovarian	serum	FIGO stage III, benign controls	NS	0	39	0	Iran	1	1	0	0	0	1	1	0	4	μg/dL	Cross-sectional	no	49	18	22	69	12	50
	Gynecological	Ovarian	Ovarian	serum	FIGO stage IV, benign controls	NS	0	39	0	Iran	1	1	0	0	0	1	1	0	4	μg/dL	Cross-sectional	no	47	8	3	69	12	50
	Gynecological	Ovarian	Ovarian	serum	Grade I, benign controls	NS	0	39	0	Iran	1	1	0	0	0	1	1	0	4	μg/dL	Cross-sectional	no	48	13	14	69	12	50
	Gynecological	Ovarian	Ovarian	serum	Grade II, benign controls	NS	0	39	0	Iran	1	1	0	0	0	1	1	0	4	μg/dL	Cross-sectional	no	67	18	12	69	12	50
	Gynecological	Ovarian	Ovarian	serum	Grade III, benign controls	NS	0	39	0	Iran	1	1	0	0	0	1	1	0	4	μg/dL	Cross-sectional	no	61	9	24	69	12	50
Shukla, 2003	Digestive tract	Gallbladder	NS	serum		54	0.266667	30	0.266667	India	1	1	1	0	2	1	1	0	7	μg/dL	case control	age, gender	67.5	15.2	30	99.3	12.2	30
Schrodt, 1964		Prostate	carcinoma	tissue		64.8	1	37.5	1	USA	1	1	0	1	0	1	1	0	5	μg/g	case control	no	282	32	10	540	100	10
Silva, 2009		Breast	ductal	tissue		55	0	55	0	Brazil	1	1	1	1	0	1	1	0	6	μg/g	case control	same patient	12.2		26	3.2	26	26	0.001
Singh, 1998		Breast	NS	tissue		NS	0	NS	0	India	1	1	1	1	0	1	1	0	6	μg/g	case control	no	26.3	5.3	10	17	7.3	5
Stawarz, 2009		Breast	NS	tissue		NS	0	NS	0	Poland	1	1	0	0	2	1	1	0	6	μg/g	case control	same patient	60.69	82.243	50	10.87	47.22	50
Sun, 2011	Digestive tract	Esophageal	squamous cell	tissue		58	0.694444	NS	NS	China	1	1	0	1	2	1	1	0	7	μg/g	case control	same patient	16.5	1.28	35	20.44	1.55	35
Tashiro, 2003		Liver	hepatocellular	tissue		65	0.826087	NS	NS	Japan	1	1	0	1	0	1	1	0	5	μg/g	case control	no	96	1.58	23	314	1.42	123
Taysi, 2003	Head and neck	Larynx	NS	serum	TNM stage II	54.2	1	52.9	1	Turkey	1	1	1	0	0	1	1	0	5	μg/dL	case control	no	80.2	15.2	10	94.8	15.9	15
	Head and neck	Larynx	NS	serum	TNM stage III	54.2	1	52.9	1	Turkey	1	1	1	0	0	1	1	0	5	μg/dL	case control	no	78.6	15.4	12	94.8	15.9	15
	Head and neck	Larynx	NS	serum	TNM stage IV	54.2	1	52.9	1	Turkey	1	1	1	0	0	1	1	0	5	μg/dL	case control	no	76.8	17.1	11	94.8	15.9	15
Tinoco-Veras, 2011		Breast	NS	serum		NS	0	NS	0	Brazil	1	1	1	0	0	1	1	0	5	μg/dL	Cross-sectional	no	69.7	9	29	66	12.4	26
Whelan, 1983		Prostate	carcinoma	serum	benign controls	75	1	70	1	UK	1	1	0	0	0	1	1	0	4	μg/dL	case control	no	68.7	12.7	19	79.7	18.5	27
Yaman, 2007	Digestive tract	Stomach	NS	tissue		NS	NS	NS	NS	Turkey	1	1	0	0	0	0	1	0	3	μg/g	case control	same patient	20	9	18	22	6	14
Yigitbasi, 1998	Head and neck	Larynx	squamous cell	tissue	grade I	NS	1	60	1	Turkey	1	1	1	0	0	1	1	0	5	mg/g prot.	case control	no	87.8	7.9	6	52.94	2.7	20
	Head and neck	Larynx	squamous cell	tissue	grade II	NS	1	60	1	Turkey	1	1	1	0	0	1	1	0	5	mg/g prot.	case control	no	74.7	5.38	9	52.94	2.7	20
	Head and neck	Larynx	squamous cell	tissue	grade III	NS	1	60	1	Turkey	1	1	1	0	0	1	1	0	5	mg/g prot.	case control	no	75.7	7.37	5	52.94	2.7	20
	Head and neck	Larynx	squamous cell	tissue		60	1	60	1	Turkey	1	1	1	0	0	1	1	0	5	mg/g prot.	case control	no	78.9	3.88	20	52.94	2.7	20
Yoshida, 1993		Brain	malignant glioma	serum		NS	NS	NS	1	Japan	1	1	0	1	0	1	1	0	5	μg/dL	case control	no	117	3.87	16	119.6	8	5
		Brain	malignant glioma	tissue		NS	NS	NS	1	Japan	1	1	0	1	0	1	1	0	5	μg/g	case control	no	68.36	7.35	16	48.57	4.06	5
Yucel, 1994		Breast	NS	serum	Stage II	NS	0	50	0	Turkey	1	1	0	0	0	1	1	0	4	μg/dL	case control	no	44.1	12.5	6	135.5	28.9	35
		Breast	NS	serum	Stage III	NS	0	50	0	Turkey	1	1	0	0	0	1	1	0	4	μg/dL	case control	no	49.9	11	6	135.5	28.9	35
		Breast	NS	serum	Stage IV	NS	0	50	0	Turkey	1	1	0	0	0	1	1	0	4	μg/dL	case control	no	49.6	12.5	18	135.5	28.9	35
		Breast	NS	serum		48	0	50	0	Turkey	1	1	0	0	0	1	1	0	4	μg/dL	case control	no	47.9	13	31	135.5	28.9	35
Zaichick, 1995		Thyroid	31 papilary, 6 folicular, 7 medular, 1 reticulosarcoma	tissue		NS	NS	NS	0.815385	Russia	1	1	0	1	0	1	1	0	5	μg/g	case control	no	71.7	6.9	45	87	4	65
Zaichick, 1997		Prostate	carcinoma	tissue	TNM Stage 1	NS	1	NS	1	Russia	1	1	0	1	0	1	1	0	5	μg/g	case control	no	186	45	6	1080	124	37
		Prostate	carcinoma	tissue	TNM Stage 2	NS	1	NS	1	Russia	1	1	0	1	0	1	1	0	5	μg/g	case control	no	144	24	12	1080	124	37
		Prostate	carcinoma	tissue	TNM Stage 3	NS	1	NS	1	Russia	1	1	0	1	0	1	1	0	5	μg/g	case control	no	146	21	15	1080	124	37
		Prostate	carcinoma	tissue	TNM Stage 4	NS	1	NS	1	Russia	1	1	0	1	0	1	1	0	5	μg/g	case control	no	140	13	27	1080	124	37
		Prostate	carcinoma	tissue		65.4	1	NS	1	Russia	1	1	0	1	0	1	1	0	5	μg/g	case control	no	146	10	59	1080	124	37
Zaichick, 2012		Prostate	carcinoma	tissue		v	1	55	1	Russia	1	1	0	1	1	1	1	0	6	μg/g	case control	age	140	78.2	60	1001	664	37
Zhang, 2012		Lung	NS	tissue		NS	NS	NS	NS	China	1	1	0	0	0	1	0	0	3	μg/g	case control	same patient	56360	9950	60	78090	16660	60
Zowczak, 2001	Digestive tract	stomach and colorectal	MIX	serum		NS	0.576923	NS	1	Poland	1	1	1	0	0	1	1	0	5	μg/dL	case control	no	86.3	14.4	26	90.2	13.1	21
	Gynecological	cervix, ovarian	MIX	serum		NS	0	NS	1	Poland	1	1	1	0	0	1	1	0	5	μg/dL	case control	no	81.1	11.1	14	90.2	13.1	21
		Breast	NS	serum		NS	0	NS	1	Poland	1	1	1	0	0	1	1	0	5	μg/dL	case control	no	78.5	13.1	8	90.2	13.1	21
		Lung	NS	serum		NS	0.857143	NS	1	Poland	1	1	1	0	0	1	1	0	5	μg/dL	case control	no	85	21.6	14	90.2	13.1	21
Zowczak-Drabarczyk, 2004	Digestive tract	Colorectal	Colorectal	serum		65	0.444444	45.3	0.766667	Poland	1	1	0	1	0	1	1	0	5	μg/dL	case control	no	75.8	19.3	20	82.3788	17.6526	30
Table appendix 1: Source data set. NS, not specified, NOS, Newcastle-Ottawa scale, stdev, standard deviation
